# Supplementary material for: AK-I-190, a New Catalytic Inhibitor of Topoisomerase II with Anti-Proliferative and Pro-Apoptotic Activity on Androgen-Negative Prostate Cancer Cells
Source: Int J Mol Sci. 2021 Oct 18;22(20):11246. doi: 10.3390/ijms222011246 (PMC8538266; doi:10.3390/ijms222011246)
Supplement: Supplementary file 1 [file ijms-22-11246-s001.zip]

Archive with 1 entries (1 files):
- ijms-1412368-supplementary.pdf
